# Supplementary material for: Imaging Techniques: Essential Tools for the Study of SARS-CoV-2 Infection
Source: Front Cell Infect Microbiol. 2022 Jul 22;12:794264. doi: 10.3389/fcimb.2022.794264 (PMC9355083; doi:10.3389/fcimb.2022.794264)
Supplement: Supplementary file 2 [file Table_2.xlsx]

## Sheet: Sheet2
	Antibody ID	Antibody Name, clone	Catalogue number	Species	Clonality	Cross reactivity SARS-CoV/SARS-CoV2	Immunogen	References- author/year	References- titles	Reference*-journal	Technique (IF: immunofluorescence; IHC: Immunohistochemistry)	Dilution	Vendor
Anti-SARS serum	n/a	Anti-SARS Coronavirus (antiserum)	NR-10361	guinea pig	polyclonal	yes	SARS-CoV	Mulay et al, 2021	SARS-CoV-2 infection of primary human lung epithelium for COVID-19 modeling and drug discovery	Cell Rep. , Volume 35, Issue 5, 109055	IF	n/a	b.e.i resources
								Shaharuddin et al, 2021	Deleterious effects of SARS-CoV-2 infection on human pancreatic cells.	Front Cell Infect Microbiol	IF	1/400	b.e.i resources
Anti-spike (S) protein antibodies	AB_2864418	SARS-CoV / SARS-CoV-2 (COVID-19) spike antibody [1A9]	GTX632604	mouse	monoclonal	yes	SARS-CoV SΔ10 (within S2 domain) protein (1029-1192 a.a.). (SARS-CoV strain: Sin2774)	Ko et al, 2020	Perniosis during the COVID-19 pandemic: Negative Anti-SARS-CoV-2 Immunohistochemistry in Six Patients and Comparison to Perniosis Before the Emergence of SARS-CoV-2	J Cutan Pathol, 47(11):997-1002.	IHC	n/a	Gene Tex
								Kudose et al, 2020	Kidney Biopsy Findings in Patients with COVID-19	J Am Soc Nephrol	IHC	n/a
								Prieto-Perez et al, 2020	Histiocytic hyperplasia with hemophagocytosis and acute alveolar damage in COVID-19 infection	Mod Pathol, 2139–2146	IHC	n/a
								Cortese et al, 2020	Integrative Imaging Reveals SARS-CoV-2-Induced Reshaping of Subcellular Morphologies	Cell Host Microbe	IF	n/a
								Cheng et al, 2020	Furin Inhibitors Block SARS-CoV-2 Spike Protein Cleavage to Suppress Virus Production and Cytopathic Effects.	Cell Rep, 33(2):108254	IF	n/a
								Ebisudani et al, 2021	Direct derivation of human alveolospheres for SARS-CoV-2 infection modeling and drug screening	Cell Rep, 35(10):109218	Immunoelectron microscopy	1/10, 1/50
								Pellegrini et al, 2020	SARS-CoV-2 Infects the Brain Choroid Plexus and Disrupts the Blood-CSF Barrier in Human Brain Organoids	Cell Stem Cell, 27(6):951-961	IF	n/a
								Wang et al, 2021	ApoE-Isoform-Dependent SARS-CoV-2 Neurotropism and Cellular Response	Cell Stem Cell, 28(2):331-342.e5	IF	1/200
								Ramani et al, 2020	SARS-CoV-2 targets neurons of 3D human brain organoids	EMBO J, 39(20):e106230.	IF	1/200
	n/a	SARS-CoV-2 Spike Antibody	40150-T62- COV2	rabbit	polyclonal	yes	Recombinant SARS-CoV Spike S1 Subunit Protein	Liu et al, 2020	Molecular detection of SARS-CoV-2 in formalin-fixed, paraffin-embedded specimens	JCI Insight, 5(12):e139042.	IF	IHC: 1/4000; IF: 1/500	Sino Biological
								Ko et al, 2020	Perniosis during the COVID-19 pandemic: Negative Anti-SARS-CoV-2 Immunohistochemistry in Six Patients and Comparison to Perniosis Before the Emergence of SARS-CoV-2	J Cutan Pathol	IHC	n/a
	AB_2827979	SARS-CoV-2 (2019-nCoV) Spike S1 Antibody	40150-R007	rabbit	monoclonal	yes	Recombinant SARS-CoV Spike S1 Subunit Protein	Liu et al, 2020	Molecular detection of SARS-CoV-2 in formalin-fixed, paraffin-embedded specimens	JCI Insight, 5(12):e139042.	result: not suitable for IHC		Sino Biological
								Wang et al, 2021	ApoE-Isoform-Dependent SARS-CoV-2 Neurotropism and Cellular Response	Cell Stem Cell, 28(2):331-342.	IF	1/200
								Shaharuddin et al, 2021	Deleterious effects of SARS-CoV-2 infection on human pancreatic cells.	Front Cell Infect Microbiol	IF	1/100
	n/a	Human IgG1 Anti-SARS-CoV-2 Spike (S1) Antibody	CR3022	human	monoclonal	yes	High affinity at amino acids 318-510 (RBD, Receptor Binding Domain) in the S1 subunit of the Spike protein. also binds to P462L-substituted S318–510 fragments of the SARS spike protein. The binding epitope is only accessible in the "open" conformation of the spike protein (Joyce et al. 2020).	Zang et al, 2020	TMPRSS2 and TMPRSS4 promote SARS-CoV-2 infection of human small intestinal enterocytes	Sci Immunol	IF	n/a	The Native antigen company
	n/a	SARS spike antibody	IMG-557	rabbit	polyclonal	yes	Synthetic peptide corresponding to amino acids 1124-1140 (C-GNCDVVIGIVNNTVYDP) from the S (Spike glycoprotein)(Spike protein S2') for the Human SARS coronavirus	Smith et al, 2020	Immunogenicity of a DNA vaccine candidate for COVID-19	Nat Commun, 11(1):2601.	ICC/ICF	n/a	Novus biological
	AB_838845	SARS Spike Protein Antibody	NB100-56048	rabbit	polyclonal	yes	SARS-CoV S residues 288–303 (AVDCALDPLSETKCTL) from the S (Spike glycoprotein) for the Human SARS coronavirus	Liu et al, 2020	Molecular detection of SARS-CoV-2 in formalin-fixed, paraffin-embedded specimens	JCI Insight, 5(12):e139042.	result: not suitable for IHC		Novus biological
	AB_838846	anti_x0002_SARS-CoV spike glycoprotein (S)	NB100-56578	rabbit	polyclonal	yes	SARS-CoV S residues 1124–1140	Liu et al, 2020	Molecular detection of SARS-CoV-2 in formalin-fixed, paraffin-embedded specimens	JCI Insight, 5(12):e139042.	result: not suitable for IHC		Novus biological
	AB_2891144	Anti-SARS spike glycoprotein antibody [3A2]	ab272420	mouse	monoclonal	yes	Human coronavirus SARS spike glycoprotein	Meinhardt et al, 2021	Olfactory transmucosal SARS-CoV-2 invasion as a port of central nervous system entry in individuals with COVID-19	Nat Neurosci	IHC,IF	1/100	Abcam
	AB_2891068	Anti-SARS spike glycoprotein antibody [1A9]	ab273433	mouse	monoclonal	yes	Human coronavirus SARS spike glycoprotein aa 1000-1200	Diao et al, 2021	Human kidney is a target for novel severe acute respiratory syndrome coronavirus 2 infection.	Nat Commun	IHC,IF	1/500	Abcam
	n/a	Anti-SARS spike glycoprotein antibody - C-terminal	ab252690	rabbit	polyclonal	yes	Synthetic peptide corresponding to Human SARS spike glycoprotein (C terminal)	Pellegrini et al, 2020	SARS-CoV-2 Infects the Brain Choroid Plexus and Disrupts the Blood-CSF Barrier in Human Brain Organoids	Cell Stem Cell, 27(6):951-961.	IF	n/a	Abcam
	AB_431451	Anti-SARS Spike Monoclonal Antibody, Clone 2B3E5	375300	mouse	monoclonal	yes	SARS Spike simian, monkey	Eriksen et al, 2021	SARS-CoV-2 infects human adult donor eyes and hESC-derived ocular epithelium	Cell Stem Cell	IF	n/a	Innovative Research
								Markovoz et al, 2020	SARS-CoV-2 infection of ocular cells from human adult donor eyes and hESC-derived eye organoids	SSRN	IF	n/a
	n/a	Anti-SARS-CoV S Protein (Similar to 240C)	NR-616	mouse	monoclonal	yes	SARS-CoV S protein (amino acids 1–1190, S1190), epitope within amino acids 490–510	Sawant et al, 2021	Prevalence of SARS-CoV-2 in human post-mortem ocular tissues	Ocul Surf, 19:322-329.	IF	1/100	b.e.i resources
Anti-nucleoprotein (NP) antibodies	AB_2888553	SARS-CoV-2 (COVID-19) nucleocapsid antibody [HL344]	GTX635679	rabbit	monoclonal	no	Full length SARS-CoV-2 (COVID-19) nucleocapsid Recombinant protein. (SARS-CoV-2 (strain Wuhan-Hu-1))	Song et al, 2020	Neuroinvasive potential of SARS-CoV-2 revealed in a human brain organoid model	bioRxiv, available at https://www.biorxiv.org/content/10.1101/2020.06.25.169946v1	IF	n/a	Gene Tex
								Ramani et al, 2020	SARS‐CoV‐2 targets neurons of 3D human brain organoids.	EMBO J,39(20):e106230.	IF	1/200
	AB_2827977	SARS-CoV/SARS-CoV-2 Nucleocapsid Antibody, Mouse MAb, clone #005	40143‐MM05	mouse	monoclonal	yes	Recombinant SARS-CoV Nucleoprotein / NP Protein	Lamers et al, 2021	An organoid‐derived bronchioalveolar model for SARS‐CoV‐2 infection of human alveolar type II‐like cells.	EMBO J, 40(5):e105912.	IF	n/a	Sino Biological
								Cortese et al, 2020	Integrative Imaging Reveals SARS-CoV-2-Induced Reshaping of Subcellular Morphologies	Cell Host Microbe	IF	n/a
								Liu et al, 2020	Molecular detection of SARS-CoV-2 in formalin-fixed, paraffin-embedded specimens	JCI Insight,5(12):e139042.	IF	1/4000
								Stanifer et al, 2020	Critical Role of Type III Interferon in Controlling SARS-CoV-2 Infection in Human Intestinal Epithelial.	Cell Rep, 32(1):107863.	IF	n/a
								Ebisudani et al, 2021	Direct derivation of human alveolospheres for SARS-CoV-2 infection modeling and drug screening	Cell Rep, 35(10):109218	IF	1/200
								Wang et al, 2021	A human three-dimensional neural-perivascular ‘assembloid’ promotes astrocytic development and enables modeling of SARS-CoV-2 neuropathology	Nat Med, 28(2):331-342.	IF	1/500
								Mykytin et al, 2020	The SARS-CoV-2 multibasic cleavage site facilitates early serine protease_x0002_2 mediated entry into organoid-derived human airway cells.	bioRxiv, available at https://www.biorxiv.org/content/10.1101/2020.09.07.286120v1	IF	1/400
								Salahudeen et al, 2020	Progenitor identification and SARS-CoV-2 infection in human distal lung organoids	Nature, 588(7839):670-675.	IF	1/100
								Youk et al, 2020	Three-Dimensional Human Alveolar Stem Cell Culture Models Reveal Infection Response to SARS_x0002_CoV-2.	Cell Stem Cell, 27(6):905-919	IF	n/a
								Muller et al, 2021	SARS-CoV-2 infects and replicates in cells of the human endocrine and exocrine pancreas	Nature Metabolism; 149–165	IHC, IF	IHC 1/100; IF 1/500
	AB_2892769	SARS-CoV / SARS-CoV-2 Nucleocapsid Antibody, Rabbit PAb, Antigen Affinity Purified	40143‐T62	rabbit	polyclonal	yes	Recombinant SARS-CoV Nucleocapsid Protein	Lamers et al, 2021	An organoid‐derived bronchioalveolar model for SARS‐CoV‐2 infection of human alveolar type II‐like cells.	EMBO J, 40(5):e105912.	IF	n/a	Sino Biological
								Xiao et al, 2020	Evidence for Gastrointestinal Infection of SARS-CoV-2-	Gastroenterology	IF	1/500
								Su et al 2020	Renal histopathological analysis of 26 postmortem findings of patients with COVID-19 in China.	Kidney Int	IF	1/1000
								Mykytin et al, 2020	The SARS-CoV-2 multibasic cleavage site facilitates early serine protease_x0002_2 mediated entry into organoid-derived human airway cells	bioRxiv, available at https://www.biorxiv.org/content/10.1101/2020.09.07.286120v1	IF	1/400
	AB_2827974	SARS-CoV/SARS-CoV-2 Nucleocapsid Antibody, Rabbit MAb, clone #001	40143-R001	rabbit	monoclonal	yes	Recombinant SARS-CoV Nucleoprotein / NP Protein	Han et al, 2021	Identification of SARS-CoV-2 inhibitors using lung and colonic organoids.	Nature, 589(7841):270-275.	IF	n/a	Sino Biological
								Kudose et al, 2020	Kidney Biopsy Findings in Patients with COVID-19	J Am Soc Nephrol	IHC	n/a
								Liu et al, 2020	Molecular detection of SARS-CoV-2 in formalin-fixed, paraffin-embedded specimens	JCI Insight, 5(12):e139042.	result: not suitable for IHC
								Dieterle et al, 2020	A Replication-Competent Vesicular Stomatitis Virus for Studies of SARS-CoV-2 Spike-Mediated Cell Entry and Its Inhibition.	Cell Host Microbe, 28(3):486-496.	IF	n/a
								Han et al, 2020	Identification of SARS-CoV-2 inhibitors using lung and colonic organoids	Nature, 589(7841):270-275.	IF	1/200
	AB_828403	SARS Nucleocapsid Protein Antibody	200-401-A50	rabbit	polyclonal	yes	Full length SARS Coronavirus Nucleocapsid protein.	Zhao et al, 2020	Recapitulation of SARS-CoV-2 Infection and Cholangiocyte Damage with Human Liver Ductal Organoids.	Protein Cell, 11(10):771-775.	IF	1/500	Rockland
								Duan et al, 2020	Identification of Drugs Blocking SARS-CoV-2 Infection using Human Pluripotent Stem Cell-derived Colonic Organoids.	bioRxiv, available at https://www.biorxiv.org/content/10.1101/2020.05.02.073320v1.full.pdf	IF	1/250
	n/a	anti-SARS-CoV-2 nucleocaspid protein (NP) clone ID: 019		rabbit				Feng et al, 2020	The Novel Severe Acute Respiratory Syndrome Coronavirus 2 (SARS-CoV-2) Directly Decimates Human Spleens and Lymph Nodes.	medRxiv, available at https://www.medrxiv.org/content/10.1101/2020.03.27.20045427v1	IHC, IF	n/a	Sino Biological
								Diao et al, 2021	Human kidney is a target for novel severe acute respiratory syndrome coronavirus 2 infection.	Nature Communications volume	IHC	1/200
								Feng et al, 2020	Detection of the SARS-CoV-2 Nucleocaspid Protein (NP) Using Immunohistochemistry	bio-protocol	IHC,IF	1/100
	n/a	SARS-CoV-2 (2019-nCoV) Nucleocapsid Antibody, Rabbit PAb, Antigen Affinity Purified	40588-T62	rabbit	polyclonal	no	Recombinant SARS-CoV-2 / 2019-nCoV Nucleocapsid Protein	Wu et al, 2021	RNA-induced liquid phase separation of SARS-CoV-2 nucleocapsid protein facilitates NF-κB hyper-activation and inflammation.	Signal Transduct Target Ther	IF	n/a	Sino Biological
	AB_838838	SARS Nucleocapsid Protein Antibody	NB100-56576	rabbit	polyclonal	yes	Synthetic peptide corresponding to amino acids 399-411 (DLDDFSKQLQQSM-C) from the N (SARS Nucleocapsid) for the Human SARS coronavirus	Schaefer et al, 2020	In situ detection of SARS-CoV-2 in lungs and airways of patients with COVID-19	Mod Pathol	IHC	1/500	Novus Biologicals
								Zaeck et al, 2021	Light Sheet Microscopy-Assisted 3D Analysis of SARS-CoV-2 Infection in the Respiratory Tract of the Ferret Model	Viruses	IF	1/250
								Gauchotte et al, 2021	SARS-Cov-2 fulminant myocarditis: an autopsy and histopathological case study.	Int J Legal Med	IHC	1/50
								Muller et al, 2021	SARS-CoV-2 infects and replicates in cells of the human endocrine and exocrine pancreas	Nature Metabolism; 149–165	IHC, IF	IHC 1/100; IF 1/1000
	AB_2833160	Anti-Nucleoprotein Antibody, clone 4E10A3A1	4E10A3A1	mouse	monoclonal	yes	Nucleoprotein epitope: KKKKTDEAQP severe acute respiratory syndrome-related coronavirus	Zaeck et al, 2021	Light Sheet Microscopy-Assisted 3D Analysis of SARS-CoV-2 Infection in the Respiratory Tract of the Ferret Model	Viruses	IF	1/5dilution	IEDB
	AB_2833162	Anti-Nucleoprotein Antibody, clone 4F3C4	4F3C4	mouse	monoclonal	yes	Nucleoprotein epitope: KKKKTDEAQP severe acute respiratory syndrome-related coronavirus	Zaeck et al, 2021	Light Sheet Microscopy-Assisted 3D Analysis of SARS-CoV-2 Infection in the Respiratory Tract of the Ferret Model	Viruses	IF	1/5dilution	IEDB
	AB_2827973	SARS-CoV-2 (2019-nCoV) Nucleocapsid Antibody, Rabbit MAb, clone 019	40143-R019	rabbit	monoclonal	yes	Recombinant SARS-CoV Nucleoprotein / NP Protein	Yao et al, 2020	Pathological evidence for residual SARS-CoV-2 in pulmonary tissues of a ready-for-discharge patient	Cell Res	IHC	1/800	Sino Biological
								Storti et al, 2021	A spatial multi-scale fluorescence microscopy toolbox discloses entry checkpoints of SARS-CoV-2 variants in VeroE6 cells	bioRxiv, available at https://www.biorxiv.org/content/10.1101/2021.03.31.437907v3	IF	1/200
	AB_831185	Anti Coronavirus (FIPV3-70) antibody	sc-65653	mouse	monoclonal	yes	Coronavirus	Nardacci et al, 2021	Evidences for lipid involvement in SARS-CoV-2 cytopathogenesis	Cell Death Dis	IHC,IF	n/a	Santa Cruz
	n/a	Rabbit pAB, 2019- nCoV N Protein	n/a	rabbit	polyclonal	n/a	n/a	Vivanti et al, 2020	Transplacental transmission of SARS-CoV-2 infection	Nat Commun	IHC	1/2400	Abclonal
	AB_1018422	SARS/SARS-CoV-2 Coronavirus Nucleocapsid Monoclonal Antibody (B46F)	MA1-7404	mouse	monoclonal	yes	SARS nucleoprotein preparation	Ko et al, 2020	Perniosis during the COVID-19 pandemic: Negative Anti-SARS-CoV-2 Immunohistochemistry in Six Patients and Comparison to Perniosis Before the Emergence of SARS-CoV-2	J Cutan Pathol, 47(11):997-1002.	IHC	1/200, negative staining for NP	Thermofisher
	AB_2827978	Nucleocapsid Antibody, clone 008	40143-MM08	mouse	monoclonal	yes	Recombinant SARS-CoV Nucleoprotein / NP Protein	Pei et al, 2021	Host metabolism dysregulation and cell tropism identification in human airway and alveolar organoids upon SARS-CoV-2 infection	Protein Cell	IF	1/200	Sino Biological
								Pei et al, 2020	Human Embryonic Stem Cell-derived Lung Organoids: a Model for SARS-CoV-2 Infection and Drug Test	biorxiv, available at https://www.biorxiv.org/content/10.1101/2020.08.10.244350v1.full.pdf	IF	1/200
	AB_2893371	Anti-SARS Nucleocapsid Protein antibody [6H3]	ab273434	mouse	monoclonal	yes	Recombinant fragment corresponding to Human coronavirus SARS Nucleocapsid Protein aa 121-422.	Diao et al, 2021	Human kidney is a target for novel severe acute respiratory syndrome coronavirus 2 infection.	Nature Communications volume	IHC, IF	1/500	Abcam
								Addetia et al, 2021	SARS-CoV-2 ORF6 Disrupts Bidirectional Nucleocytoplasmic Transport through Interactions with Rae1 and Nup98	mBio	IF	1/200	Abcam
Anti-M protein antibodies	AB_828458	SARS-CoV membrane (M) protein	100-401-A55	rabbit	polyclonal	yes	C-terminus (amino acid residues 204-221) of the SARS Coronavirus Membrane protein.	Bouhaddou et al, 2020	The Global Phosphorylation Landscape of SARSCoV-2 Infection	Cell	IF	1/500	Rockland
Anti-envelope protein antibodies	n/a	Anti-SARS-CoV E Protein	NR-614	mouse	monoclonal	yes may have cross rectivity to the M protein	n/a	Sawant et al, 2021	Prevalence of SARS-CoV-2 in human post-mortem ocular tissues	Ocul Surf, 19:322-329.	IF	1/100	b.e.i resources
Main protease Mpro detection	n/a	Mpro Cy5-QS1-VS probe	n/a				SARS-CoV2 Mpro	Rut et al, 2021	SARS-CoV-2 Mpro inhibitors and activity-based probes for patient-sample imaging	Nat Chem Biol	IF	n/a	in house
RNA probes and antibodies		probe-V-nCoV2019-S-sense, probe-V-nCoV2019-orf1ab-sense	859151			no	gene: nCoV2019-orf1ab-sense, target region: 1583 - 4388	Reinhold et al, 2021	Ocular pathology and occasionally detectable intraocular SARS-CoV-2 RNA in five fatal COVID-19 cases	Ophthalmic Res	ISH	n/a	Advanced Cell Diagnostics
		SARS-CoV-2 RNA encoding the spike protein,V-nCoV2019-S, and V-nCoV2019-S-C2; Positive-sense RNA	848561, 848561-C2				Genomic RNA fragment 21631-23303 (RefSeq #NC_045512.2)	Kudose et al, 2020	Kidney Biopsy Findings in Patients with COVID-19	J Am Soc Nephrol	ISH	n/a	Advanced Cell Diagnostics
								Liu et al, 2020	Molecular detection of SARS-CoV-2 in formalin-fixed, paraffin-embedded specimens	JCI Insight, 5(12):e139042.	ISH	n/a	Advanced Cell Diagnostics
		Positive-sense RNA	854841				Genomic RNA fragment 21571-25392 (GenBank #LC528233.1)	Liu et al, 2020	Molecular detection of SARS-CoV-2 in formalin-fixed, paraffin-embedded specimens	JCI Insight, 5(12):e139042.	ISH, mFISH	n/a	Advanced Cell Diagnostics
		Negative-sense RNA	845701			no	Reverse complement of genomic RNA fragment 21631-23303 (RefSeq #NC_045512.2)	Liu et al, 2020	Molecular detection of SARS-CoV-2 in formalin-fixed, paraffin-embedded specimens	JCI Insight, 5(12):e139042.	ISH	n/a	Advanced Cell Diagnostics
								Reinhold et al, 2021	Ocular pathology and occasionally detectable intraocular SARS-CoV-2 RNA in five fatal COVID-19 cases	Ophthalmic Res	ISH	n/a
		Negative-sense RNA	854851-C3				Reverse complement of genomic RNA fragment 290-10849 (GenBank #LC528233.1)	Liu et al, 2020	Molecular detection of SARS-CoV-2 in formalin-fixed, paraffin-embedded specimens	JCI Insight	Mfish	n/a	Advanced Cell Diagnostics
	AB_2651015	J2 monoclonal antibody (mAb), mouse, IgG2a, kappa chain; anti-dsRNA	10010200	mouse	monoclonal		dsRNA	Stanifer et al, 2020	Critical Role of Type III Interferon in Controlling SARS-CoV-2 Infection in Human Intestinal Epithelial Cells	Cell Rep, 32(1):107863.	IF	n/a	SCICONS J2
								Nardacci et al, 2021	Evidences for lipid involvement in SARS-CoV-2 cytopathogenesis	Cell Death Dis	IF	1/1000
								Veras et al, 2020	SARS-CoV2 triggered neutrophile extracellular traps mediate COVID-19 pathology	J Exp Med	IF	1/1000
								Salahudeen et al, 2020	Progenitor identification and SARS-CoV-2 infection in human distal lung organoids	Nature, 588(7839):670-675.	IF	1/100
		J2 anti-dsRNA	10010500	mouse	monoclonal		dsRNA	Miorin et al, 2020	SARS-CoV-2 Orf6 hijacks Nup98 to block STAT nuclear import and antagonize interferon signaling	Proc Natl Acad Sci U S A	IF	1/200	SCICONS J2
		anti-dsRNA mAb K2	10030005	mouse	monoclonal		dsRNA	Youk et al, 2020	Three-Dimensional Human Alveolar Stem Cell Culture Models Reveal Infection Response to SARS_x0002_CoV-	Cell Stem Cell, 27(6):905-919.	IF	n/a	SCICONS J2
* Full reference if not cited in the main text
n/a: not available
